# Supplementary material for: Using biomarkers to predict TB treatment duration (Predict TB): a prospective, randomized, noninferiority, treatment shortening clinical trial
Source: Gates Open Res. 2017 Nov 6;1:9. [Version 1] doi: 10.12688/gatesopenres.12750.1 (PMC5841574; doi:10.12688/gatesopenres.12750.1)
Supplement: Supplementary file 1 [file gatesopenres-1-13810-s0000.tgz]

Archive with 1 entries (1 files):
- d4832907-1313-413f-add9-c2685faeeed0.pdf
